# Supplementary material for: Magnesium Membrane Shield Technique for Alveolar Ridge Preservation: Step-by-Step Representative Case Report of Buccal Bone Wall Dehiscence with Clinical and Histological Evaluations
Source: Biomedicines. 2024 Nov 6;12(11):2537. doi: 10.3390/biomedicines12112537 (PMC11591876; doi:10.3390/biomedicines12112537)
Supplement: Supplementary file 1 [file biomedicines-12-02537-s001.zip]

Archive with 1 entries (1 files):
- biomedicines-3296623-supplementary-File S1.pdf
